# Supplementary material for: Genetic Characterization of African Swine Fever Italian Clusters in the 2022–2023 Epidemic Wave by a Multi-Gene Approach
Source: Viruses. 2024 Jul 24;16(8):1185. doi: 10.3390/v16081185 (PMC11360507; doi:10.3390/v16081185)
Supplement: Supplementary file 1 [file viruses-16-01185-s001.zip]

Archive with 1 entries (1 files):
- viruses-3105281-supplementary.pdf
